# Supplementary material for: The HIV capsid mimics karyopherin engagement of FG-nucleoporins
Source: Nature. 2024 Jan 24;626(8000):836–42. doi: 10.1038/s41586-023-06969-7 (PMC10881392; doi:10.1038/s41586-023-06969-7)
Supplement: Supplementary file 5 — Source Data Fig. 1 [file 41586_2023_6969_MOESM5_ESM.xlsx]

## Sheet: Fig 1c
	Protein	Nup133	Nup88	Nup50	Nup62	Nup58	Nup358 2005-3043	Nup358 983-2004	Pom121	Nup214
		0.000241019	0.0030477	-0.0141052	0.0697678	0.235159	-0.00295067	-0.00640521	0.537391	0.249282
		0.00431704	0.0131559	-0.0127375	0.0862847	0.261754	-0.0138677	-0.00222427	0.589086	0.155326
		0.00686622	0.0139442	-0.0185692	0.0804867	0.155812	0.050929	0.000314088	0.569308	0.169573
		0.0073841	0.0179067	-0.00514259	0.0611785	0.25186	0.0242152	0.000198206	0.543972	0.237022
		0.00947339	0.00595114	-0.0534986	0.0774033	0.287132	0.0329095	0.00773283	0.505757	0.199408
		0.0129735	0.00761456		0.0501916	0.335031	0.0360306	0.00725559	0.619052	0.200764
		0.00659969	0.0082673		0.0970431	0.267748	0.05565	-0.0120045	0.637159	0.351276
		0.00578567	0.0113655		0.0823084	0.246895	0.0341994	0.00197091	0.391389	0.280499
		-0.00231238	0.0186723		0.0619492	0.134971	0.0212699	-0.0046809	0.589412
		0.00573107	0.0139723		0.0794767	0.154289	0.0131234	0.00239055	0.568067
		0.00224874	0.017562		0.0510447	0.3015	-0.0143033		0.582922
		-0.0038916	0.00784462		0.0660748	0.254814	0.032619		0.400214
			0.012941		0.0661081	0.333576	0.0221628		0.446341
			0.017511		0.071252	0.221592	0.0842815
			0.0232869		0.068699	0.216345	0.0402376
	Mean NUP/CLP signal	0.0046	0.0129	-0.0208	0.0713	0.2439	0.0277671	-0.000545266	0.5369	0.2304
	SD of mean NUP/CLP signal	0.0048	0.0056	0.0189	0.0128	0.0607	0.026146	0.00606626	0.0793	0.064

## Sheet: Fig 1d
	Protein	Nup35	Nup54	Nup42	Nup153	Nup98_1-499
		0.0191554	0.139687	0.55198	0.1798	1.0003
		0.0193963	0.0755914	0.64183	0.486392	0.933726
		0.0169597	0.00562756	0.563624	0.53046	0.866429
		0.0291933	0.181455	0.621437	0.341563	0.985636
		0.0239614	0.122741	0.547355	0.183535	0.970543
		0.0412331	0.0634099	0.544201	0.42539	0.850365
		0.0229819	-0.0198546	0.590369	0.599043	0.71232
		0.0142947	0.112388	0.513483	0.503913	0.958121
		0.0660906	0.123625	0.557388	0.717674	0.781675
		0.0201529	0.0465827	0.543496	0.369326	0.883099
		0.0273131			0.554661
		0.0163242			0.277205
		0.0278419			0.328743
		0.0485618			0.276569
		0.0488805			0.30558
	Mean NUP/CLP signal	0.0294894	0.0851	0.5675	0.4053	0.894221
	SD of mean NUP/CLP signal	0.0150114	0.0626	0.0391	0.1567	0.0940757
