# Supplementary material for: The HIV capsid mimics karyopherin engagement of FG-nucleoporins
Source: Nature. 2024 Jan 24;626(8000):836–42. doi: 10.1038/s41586-023-06969-7 (PMC10881392; doi:10.1038/s41586-023-06969-7)
Supplement: Supplementary file 6 — Source Data Fig. 2 [file 41586_2023_6969_MOESM6_ESM.xlsx]

## Sheet: Fig 2(b-i) Normalsed to WT
	Panel	Protein	WT CLP	N57D CLP	N74D CLP	A77V CLP
	b	CPSF6peptide	0.988349	0.0277186	0.0750799	0.113786
			0.988166	0.00234205	0.00634381	0.075849
			1.13734	-0.0301928	-0.0817819	0.162716
			0.982108	-0.015041	-0.0407407	0.146988
			1.01194	-0.0244789	-0.0663049	0.0725556
			0.944052	-0.0301986	-0.0817975	0.156618
			0.946635	0.00315812	0.00855424	0.152555
			1.00141	0.00465936	0.0126206	0.178569
				-0.0151993		0.139816
				-0.0269557		0.120428
	Mean NUP/CLP signal		1	-0.0104185	-0.0238353	0.131907
	SD of mean NUP/CLP signal		0.0604009	0.0192249	0.0230228	0.035753
	c	Nup153peptide	1.37239	0.261172	1.74512	3.8492
			1.1035	0.250954	2.17556	2.91938
			1.07858	0.108112	1.4354	3.85206
			0.798827	0.26837	1.47155	4.24559
			0.811077	0.163966	1.34367	3.48578
			1.07007	0.129472	1.56545	3.59696
			0.897651	0.199027	1.34286	3.81043
			0.867901	0.18601	1.16688	3.49542
				0.222824	1.45726	4.04172
					1.33968	2.73678
	Mean NUP/CLP signal		1	0.198596	1.50401	3.60231
	SD of mean NUP/CLP signal		0.194584	0.057673	0.281344	0.472919
	d	Nup42	0.928623	0.267222	1.78787	1.26957
			0.945473	0.302253	2.30432	1.19278
			1.08689	0.348305	2.34266	1.03839
			1.19135	0.216053	1.78862	0.967982
			0.787513	0.153133	1.86614	0.695747
			0.980261	0.260635	1.432	1.00728
			1.13354	0.291874	1.5018	1.5058
			0.979654	0.44996	1.74734	0.882046
			0.953894	0.875974	1.61394	1.59124
			1.0128	0.576263	1.64732	1.55425
	Mean NUP/CLP signal		1	0.374144	1.80328	1.17057
	SD of mean NUP/CLP signal		0.114754	0.213322	0.30525	0.305665
	e	Nup58	0.816107	0.14648	7.21794	2.07018
			1.68802	-0.0163945	7.11237	2.60737
			0.85704	0.0416431	7.08961	3.54487
			1.44382	0.0698496	6.01185	4.19365
			0.974774	-0.0604507	7.27561	1.90536
			0.687221	-0.233714	6.22021	3.59808
			0.739968	-0.0198954	6.21478	2.94971
			1.18473	-0.720503	6.0869	3.69511
			0.739232	-0.0460401	4.74158	3.86839
			1.50197	-0.227627	6.7612	3.71593
			0.40399	-0.721237		3.13045
			1.00054	-0.389029		2.34611
			1.40116	-0.161515		3.09624
			0.997189	-0.238115		2.8941
			0.564234	-0.0309343		5.67357
	Mean NUP/CLP signal		1	-0.173913	6.46245	3.28063
	SD of mean NUP/CLP signal		0.371542	0.26087	0.786561	0.940711
	f	Nup62	0.966342	0.0528874	4.06774	1.06711
			1.30905	-0.163912	4.09699	1.76719
			0.954335	0.126827	3.91198	2.10939
			0.79439	-0.0809429	4.22318	2.30284
			1.05554	0.211931	4.04634	1.65562
			0.745473	-0.363692	4.09486	1.65278
			1.58593	0.047738	4.30682	1.86456
			1.1107	0.0752589	4.63447	1.58436
			0.853726	-0.22594	4.53199	1.92838
			1.0182	-0.0941831	4.67226	1.27474
			0.902231
			0.811071
			0.76364
			0.980131
			1.14924
	Mean NUP/CLP signal		1	-0.0409556	4.26109	1.72184
	SD of mean NUP/CLP signal		0.225256	0.175768	0.267918	0.366894
	g	Nup98	0.975173	0.277865	1.30611	1.25073
			0.945254	0.460337	1.21404	1.29339
			1.116	0.296215	2.37043	1.5098
			0.709339	0.318342	1.77904	1.2757
			0.925684	0.316846	1.42733	1.40127
			1.11631	0.2012	1.48351	1.64999
			0.997861	0.632053	1.3734	1.07799
			0.911016	0.485246	2.4488	1.43819
			1.45001	0.264119	1.26882	1.25641
			0.85335	0.322218	2.66153	1.2906
	Mean NUP/CLP signal		1	0.357438	1.73325	1.34439
	SD of mean NUP/CLP signal		0.197912	0.129078	0.551218	0.16007
	h	Pom121	0.947773	-0.0337805	1.9287	1.72247
			1.17886	-0.0354759	2.28489	1.50576
			0.891987	0.00501727	2.12287	1.37839
			1.11678	-0.0287116	1.2268	1.76277
			0.932848	-0.0195815	2.09912	1.84959
			0.91068	-0.0592667	1.90156	1.79248
			0.997026	-0.0150423	1.92841	1.42076
			1.11476	-0.0170487	2.02043	1.81418
			1.08136	-0.011997	1.8568	1.7569
			0.827912	-0.0385009	2.0274	1.4249
	Mean NUP/CLP signal		1	-0.0256184	1.93949	1.64267
	SD of mean NUP/CLP signal		0.116166	0.0176678	0.280477	0.186837
	i	Nup214 1209-2090	1.10262	0.161093	1.96402	1.50275
			0.942365	0.162111	1.5379	1.2536
			1.40985	0.176998	2.33799	1.41696
			0.888438	0.114753	1.61932	1.82049
			0.917403	0.163224	1.44919	1.61193
			0.731537	0.205667	1.41146	0.867182
			0.880099	0.218367	1.85989	1.23088
			0.845714	0.199766	1.55918	1.61446
			1.16948	0.160104	2.09804	1.42708
			0.993592	0.193804	1.62664	1.01593
			1.37479	0.190971	1.97439	0.963948
			0.744115	0.199762	2.13598	1.33345
				0.152835	1.78487	0.960758
				0.20556	1.67664	0.929641
				0.21071	1.54615	1.81491
	Mean NUP/CLP signal		1	0.181048	1.77211	1.3176
	SD of mean NUP/CLP signal		0.222805	0.028236	0.27822	0.320689

## Sheet: Fig 2k
	Panel	Protein	Nup214 1-450	Nup214 451-1209	Nup214 1210-2090
	k		-0.00268906	0.00226944	0.252454
			0.00442481	-0.000520252	0.157863
			-0.00393833	-3.35e-05	0.170833
			-0.000204578	-0.00259779	0.238577
			-0.000553612	0.00134461	0.200186
			0.000465115	0.00394121	0.201486
			-0.0031722	-0.00397178	0.356435
				-0.000352043	0.283304
				-0.0094253
				0.0101119
		Mean NUP/CLP signal	-0.000809694	7.6642e-05	0.232642
		SD of mean NUP/CLP signal	0.00283898	0.0051	0.065198
	Panel	Protein	Pom121 266-658	Pom121 659-1249
	k		-0.0014826	0.511702
			0.00577583	0.595697
			-5.36e-06	0.413423
			0.00103132	0.571453
			0.00284625	0.557676
			0.00166629	0.528712
			-9.25e-05	0.65085
			0.00162854	0.361742
			0.000448159	0.338766
			0.000639157	0.425748
		Mean NUP/CLP signal	0.0012	0.4956
		SD of mean NUP/CLP signal	0.002	0.105
	Panel	Protein	Nup98 1-499	Nup98 500-836
	k		1.00055	0.00350463
			1.11386	-0.00248573
			1.55441	0.00589554
			1.15525	0.00338718
			1.17905	0.0145336
			1.00107	0.00732171
			1.15906	0.00575143
			1.21202	0.000118793
			1.08296	0.00148163
			1.2235	-0.0200569
		Mean NUP/CLP signal	1.1682	0.0019
		SD of mean NUP/CLP signal	0.1566	0.009

## Sheet: Fig 2l
	Panel	Protein	WT CLP	N57D CLP
	l	Nup98 73-88	0.0446917	0.0291716
			0.0648535	0.0384619
			0.0409688	0.0426234
			0.0332398	0.0223065
			0.0320556	0.0425429
			0.0381669	0.0237478
			0.0432919	0.021957
			0.0343869	0.0312948
			0.0502078	0.0347766
			0.0375665	0.0241169
	Mean NUP/CLP signal		0.0419	0.0311
	SD of mean NUP/CLP signal		0.0098	0.0082
	l	Nup98 342-356	0.0874842	0.045903
			0.0694724	0.0760242
			0.113115	0.0570419
			0.131877	0.0932229
			0.113103	0.0641811
			0.0871313	0.080125
			0.114897	0.0671475
			0.0842765	0.0775765
			0.102479	0.0786429
			0.112174	0.0584752
	Mean NUP/CLP signal		0.1016	0.0698
	SD of mean NUP/CLP signal		0.0189	0.0139
	l	Nup98 1-119	1.12526	0.177703
			1.2156	0.191691
			0.922588	0.193472
			1.44473	0.195897
			0.902795	0.186267
			1.21112	0.196277
			1.05288	0.185172
			0.98847	0.19622
			1.28574	0.173891
			0.796826	0.185095
	Mean NUP/CLP signal		1.0946	0.1882
	SD of mean NUP/CLP signal		0.199	0.0079
	l	Nup98 118-345	1.1256	0.199248
			1.32254	0.255262
			1.12489	0.22759
			1.10162	0.219546
			1.01182	0.256441
			0.886345	0.239263
			1.09705	0.197282
			0.468292	0.205894
			1.21343	0.255812
			1.60159	0.269098
	Mean NUP/CLP signal		1.0953	0.2325
	SD of mean NUP/CLP signal		0.292	0.0264
	l	Nup98 346-499	2.16482	0.193885
			2.64969	0.24284
			2.33898	0.206691
			2.0961	0.178679
			2.50484	0.214759
			2.18068	0.197899
			2.16398	0.206432
			2.78153	0.209175
				0.190691
				0.202631
	Mean NUP/CLP signal		2.3601	0.2044
	SD of mean NUP/CLP signal		0.2567	0.0171
