# Supplementary material for: The HIV capsid mimics karyopherin engagement of FG-nucleoporins
Source: Nature. 2024 Jan 24;626(8000):836–42. doi: 10.1038/s41586-023-06969-7 (PMC10881392; doi:10.1038/s41586-023-06969-7)
Supplement: Supplementary file 7 — Source Data Fig. 3 [file 41586_2023_6969_MOESM7_ESM.xlsx]

## Sheet: Fig 3g
	CA-mCherry			CA Hexamer-mCherry
	WT	N57A		WT	N57A
	78.0595	11.8894		63.6899	39.2477
	100.859	9.74404		100.285	53.9275
	97.517	13.5584		75.1937	52.65
	128.658	16.9625		50.0583	32.6198
	89.018	10.2702		80.9708	51.45
	53.9167	12.225		61.1298	57.4219
	86.2881	14.8929		53.9542	31.2933
	56.6954	15.25		97.05	36.257
	85.221	10.5857		49.2619	40.7333
	55.4567	7.16369		50.3858	37.281
	88.748	12.3		68.6666	55.9375
	107.819	9.6606		82.5834	40.5182
	100.181	12.4067		57.9101	54.1775
	90.775	11.5667		58.1674	34.5583
	73.0135	13.2273		59.6353	36.118
	77.645	12.5298		59.8625	35.1369
	71.7625	10.3656		37.0606	49.9497
	80.967	11.7869		59.5125	30.1084
	87.899	10.8452		69.7947	48.8606
	87.382	11.5648		92.2285	35.7739
	75.406	13.7		88.269	55.9675
	51.8262	10.75		54.3764	39.3492
	71.5082	11.8821		72.0417	29.175
	64.729	6.08274		92.5211	33.2987
	72.598	10.6417		63.6899	40.7608
	87.4726	9.3833			50.106
	97.1905	11.8894			50.2056
	98.209	11.55			42.2435
	82.241	14.9768			56.1699
	73.41	9.9976			69.2917
	108.523	9.33333			36.5849
	78.4891	9.86905			33.96
	62.3226	12.35			35.237
	82.3593	11.9583			39.1461
	79.5917	13.1841			35.7873
	79.692	15.9099			33.9913
	84.802	10.1266			34.0972
	68.8312	10.9774
	74.777	16.1537
	67.6742	14.8659
	75.5934	11.3803
	67.3853	13.8939
	68.0476	12.0347
	77.9047	14.2971
	97.088	19.6589
	97.31	13.277
	97.4146	5.41136
	53.1326	12.4833
	76.2727	11.1417
	64.6905	13.3625
	68.1125	9.05833
	78.0595	10.7773
	97.008	10.4784
	92.641	11.3344
	74.649	10.5742
	65.177	6.17955
	36.9248	12.9792
	77.9774	10.865
		7.69583
		14.3496
		12.3917
		12.4559
		10.8048
		12.4329
		17.3333
		14.9989
		7.66236
		13.6792
		6.74857
		13.45
		11.4598
		6.48068
		14.4784
		8.12857
		13.0865
		12.8973
		13.0333

## Sheet: Fig 3j
	CA Hexamer-mCherry				CA Hexamer N74D mCherry
	-CPSF6	+CPSF6 pre	+CPSF6 post		-CPSF6	+CPSF6 pre	+CPSF6 post
	194.879	16.4522	30.8786		140.58	150.504	115.84
	168.418	17.2492	24.9935		139.934	153.935	109.963
	232.228	20.7084	34.5205		156.949	185.705	116.224
	197.711	16.3476	33.8842		164.618	142.409	115.222
	190.628	11.0167	30.5375		156.491	151.952	135.231
	208.202	14.3112	26.1708		139.337	129.162	155.474
	198.57	17.5373	23.95		147.686	136.416	106.528
	172.193	14.8498	36.3528		153.025	105.022	133.412
	194.085	17.9047	28.1826		137.168	173.389	160.322
	186.699	14.2583	40.8755		116.791	161.512	116.981
	206.825	14.4778	47.2007		171.761	164.782	105.165
	184.863	16.8471	32.3149		156.034	189.931	138.108
	212.738	13.987	40.4892		127.055	137.955	96.724
	225.236	12.184	20.3907		98.82	103.089	141.179
	224.109	13.931	25.6501		117.133	115.324	174.121
	196.155	14.2083	27.1053		125.901	140.182	142.088
	171.48	16.6331	25.6415			185.445	85.239
	173.537	14.025	41.3591			163.097	106.611
	195.942	20.4302	16.1964			153.972
	192.28	18.815				155.221
	204.671	19.8382				160.925
	217.564	14.1917				142.665
	163.203	15.9091				149.321
	193.681	19.2878				160.169
	215.761	23.6				160.169
	212.428	18.7554
	202.053
	174.563
	178.2
	179.564
	193.564
