# Supplementary material for: The HIV capsid mimics karyopherin engagement of FG-nucleoporins
Source: Nature. 2024 Jan 24;626(8000):836–42. doi: 10.1038/s41586-023-06969-7 (PMC10881392; doi:10.1038/s41586-023-06969-7)
Supplement: Supplementary file 8 — Source Data Fig. 4 [file 41586_2023_6969_MOESM8_ESM.xlsx]

## Sheet: Fig 4(g)
		Partitioned into	Excluded
	WT CLP	95	5
	N57D CLP	6	94

## Sheet: Fig 4(h)
	WT CLP Partioning Lengths (nm)
	35.0814
	32.19
	30.6246
	57.6464
	143.259
	125.6
	74.8465
	25.1428
	220.569
	326.933
	301.197
	333.545
	51.1929
	106.123
	30.5885
	40.7854
	11.6875
	80.8186
	100.909
	116.71
	15.5402
	39.0924
	31.9004
	30.807
	21.9774
	93.7689
	88.1105
	17.531
	106.751
	45.7152
	63.0879
	37.0253
	65.9585
	101.955
	283.523
	315.699
	172.267
	297
	352.96
	399.294
	375.827
	93.817
	114.632
	156.518
	247.254
	67.966
	21.4872
	19.6474
	21.9398
	31.0495
	122.548
	22.717
	17.8933
	21.0115
	25.6325
	23.0035
	81
	106
	96
	164
	125
	14
	37
	19
	28
	118
	43
	35
	30
	34
	119
	57
	37
	31
	22
	176
	306
	179
