# Supplementary material for: The HIV capsid mimics karyopherin engagement of FG-nucleoporins
Source: Nature. 2024 Jan 24;626(8000):836–42. doi: 10.1038/s41586-023-06969-7 (PMC10881392; doi:10.1038/s41586-023-06969-7)
Supplement: Supplementary file 9 — Source Data Extended Data Figs. 2, 3, 7, 8 [file 41586_2023_6969_MOESM9_ESM.xlsx]

## Sheet: Ext. data 2c
	Protein	CypA	CPSF6	Nup358 3044-3224
		1.15168	0.658715	0.110074
		1.25912	0.514837	0.0856717
		1.10646	0.553518	0.0960538
		1.14319	0.442267	0.113311
		1.07241	0.527317	0.0969516
		1.06517	0.426601	0.100548
		1.0714	0.435391	0.0535479
		1.04952	0.500681	0.0655289
		1.15542	0.438917	0.0986005
		1.06995	0.59813	0.11874
		1.11443
	Mean NUP/CLP signal	1.11443	0.509637	0.0939028
	SD of mean NUP/CLP signal	0.064229	0.0777089	0.0206468

## Sheet: Ext. data 3c
	Protein	WT CLP	N57D CLP	N74D CLP	A77V CLP
	CypA Normalised to WT	1.06539	1.3606	1.12825	1.53191
		0.921987	1.26691	1.37958	1.87529
		0.970726	1.31772	1.1907	1.41164
		1.0249	1.31939	1.41651	1.36866
		0.979826	1.24864	1.30332	1.61619
		1.047	1.25301	1.18759	1.56956
		0.931097	1.45248	1.18603	1.5786
		0.916704	1.37384	1.34528	1.70166
		1.13613	1.42232		1.37441
		1.00624	1.45784		1.36442
	Mean NUP/CLP signal	1	1.34736	1.26729	1.53935
	SD of mean NUP/CLP signal	0.0705281	0.0792164	0.107155	0.166951

## Sheet: Ext. data 7e
	CA-mCherry
	-CPSF6	+CPSF6 pre	+CPSF6 post
	81.4738	76.6631	81.1115
	88.335	69.098	76.8
	88.538	105.233	74.394
	87.744	80.7297	87.1515
	104.282	47.6104	95.006
	51.2333	61.9083	80.1331
	83.733	77.7167	91.1819
	83.408	71.849	61.7955
	89.266	72.0029	82.912
	103.263	62.9545	78.8766
	102.489	64.2218	83.0129
	83.376	71.8479	65.8409
	96.188	94.171	96.233
	69.742	45.775
	59.363	116.588
	85.505	90.401
	58.5503	89.617
	88.494	83.243
	58.984	69.4101
	74.2833	97.416
	94.308	80.975
	76.3263	60.8
	78.1166	87.7727
	80.277	90.928
	78.6	42.8458
	59.9373	85.887
	101.875	77.0074
	93.803	117.82
	63.886	76.0333
	73.413	68.9134
	82.799	67.4578
	60.042	74.6872
	93.41	67.017
	88.591	59.9438
	95.997
	76
	74.982
	93.803
	73.413
	83.571
	58.961
	82.331
	65.572
	73.817
	59.762
	53.599
	106.138
	92.943
	94.42
	66.946
	110.706
	124.15
	81.266
	93.151
	69.343
	60.0416
	89.46

## Sheet: Ext. data 8b
	Protein	ImpA	TNPO1	TNPO1+TNPO1	TNPO3	TNPO3+TNPO3
		-0.0157876	0.102928	0.0896642	0.00755992	0.0230574
		-0.00204461	0.121239	0.0973312	-0.00348812	0.0148404
		-0.0251091	0.149203	0.140638	0.0262074	0.0247201
		-0.00414218	0.106784	0.123654	0.0181373	0.0208667
		-0.0311455	0.131799	0.0911615	0.0128713	0.0228459
		-0.000734519	0.194431	0.125746	0.0403703	-0.00129507
		-0.0135487	0.10332	0.0898731	0.0476149	0.0224359
		-0.0289133	0.172403	0.0925101	0.0684778	0.0198464
		-0.0150134	0.0938618	0.0849223	0.0350626	0.0199042
			0.11106	0.154327	0.0672772	0.0182187
			0.0997205	0.0962505	0.0284186
			0.123906	0.109416	0.0360942
			0.131696	0.131926	0.0365215
			0.101886	0.0702288	0.0271651
			0.107752	0.0612605	0.0250652
	Mean NUP/CLP signal	-0.0152	0.123466	0.103927	0.031557	0.0185441
	SD of mean NUP/CLP signal	0.0114	0.0288447	0.0262963	0.019758	0.00751681
